# Supplementary material for: On the Dependence of Prion and Amyloid Structure on the Folding Environment
Source: Int J Mol Sci. 2021 Dec 16;22(24):13494. doi: 10.3390/ijms222413494 (PMC8707753; doi:10.3390/ijms222413494)
Supplement: Supplementary file 1 [file ijms-22-13494-s001.zip]

Archive with 1 entries (1 files):
- ijms-1494783-supplementary.pdf
